# Supplementary material for: From Contact to Stalemate: MAPK-Associated Chemical and Enzymatic Defenses Shape a Stable Barrage in the Co-Culture of Trametes sp. D and Aspergillus niger L14
Source: J Fungi (Basel). 2026 Apr 30;12(5):327. doi: 10.3390/jof12050327 (PMC13208484; doi:10.3390/jof12050327)
Supplement: Supplementary file 1 [file jof-12-00327-s001.zip]

Archive with 19 entries (19 files):
- Dataset S1_Supplementary Figure Legends.pdf
- Dataset S2_1D NMR spectra and HRESIMS spectra of 34 compounds.pdf
- Figure S10_Original uncropped SEM image (500 ×) of co-culture.tif
- Figure S11_Original uncropped SEM image (1000 ×) of T. sp. D grown in monoculture.tif
- Figure S12_Original uncropped SEM image (1000 ×) of A. niger L14 grown in monoculture.tif
- Figure S13_Original uncropped SEM image (1000 ×) of co-culture.tif
- Figure S1_Time-resolved macroscopic phenotypes of confrontation and the effect of physical separation.tif
- Figure S2_Induced or augmented SMs in co-culture and their selective antagonistic effects.tif
- Figure S3_Plate assays using mixtures of all identified SMs demonstrate selective antagonism without self-inhibition.tif
- Figure S4_Interaction network linking the 12 A. niger L14-derived SMs to predicted gene targets and co-culture-upregulated annotated-KEGG genes in T. sp. D (ultra-high definition image).tif
- Figure S5_Interaction network linking the 7 T. sp. D-derived SMs to predicted gene targets and co-culture-upregulated annotated-KEGG genes in A. niger L14 (ultra-high definition image)..tif
- Figure S6_Metabolite-gene networks and inferred biosynthetic routes for T. sp. D co-culture metabolites.tif
- Figure S7_Metabolite-gene networks and inferred biosynthetic routes for A. niger L14 co-culture metabolites.tif
- Figure S8_Original uncropped SEM image (500 ×) of T. sp. D grown in monoculture.tif
- Figure S9_Original uncropped SEM image (500 ×) of A. niger L14 grown in monoculture.tif
- Table S1_Gene and protein compilation.xlsx
- Table S2_Reciprocal modulation of major SMs upon exogenous metabolite challenge.pdf
- Table S3_Molecular docking results of seven T. sp. D-derived SMs with A. niger.pdf
- Table S4_Molecular docking results of twelve A. niger L14-derived SMs with T. versicolor.pdf
