# Supplementary material for: From Contact to Stalemate: MAPK-Associated Chemical and Enzymatic Defenses Shape a Stable Barrage in the Co-Culture of Trametes sp. D and Aspergillus niger L14
Source: J Fungi (Basel). 2026 Apr 30;12(5):327. doi: 10.3390/jof12050327 (PMC13208484; doi:10.3390/jof12050327)
Supplement: Supplementary file 1 [file jof-12-00327-s001.zip › Table S1_Gene and protein compilation.xlsx]

## Sheet: Sheet1
Name	Category	Species_context	Candidate_gene_or_protein_IDs	Matched_annotation_preview
KATG	specific gene/protein	A. niger L14 response	An01g01830; evm.model.tig00000001_pilon.506	catalytic activity|oxidoreductase activity|peroxidase activity|intracellular anatomical structure|cellular metabolic process|cytosol|cytoplasm|cellular oxidant detoxification|response to toxic substance|response to oxidative stress|catalase activity|response to reactive oxygen species|heme binding|hydrogen peroxide catabolic process|response to hydrogen peroxide|cellular response to oxidative str…
PDR	specific gene/protein	A. niger L14 response	An07g01250; An05g01660; An01g12380; An15g02930; An14g02610; An11g02110	catalytic activity|transporter activity|ATP hydrolysis activity|ATPase-coupled transmembrane transporter activity|hydrolase activity|transmembrane transport|transmembrane transporter activity|membrane|carbohydrate derivative binding|transport|nucleotide binding|hydrolase activity, acting on acid anhydrides|ABC-type transporter activity|hydrolase activity, acting on acid anhydrides, in phosphorus-…
PNC1	specific gene/protein	A. niger L14 biosynthesis inference	An07g08360; evm.model.tig00000016_pilon.673; scaffold3.t993	- | pyrazinamidase/nicotinamidase [Asper | Nicotinamidase OS=Schizosaccharomyces pombe (strain 972 / ATCC 24843) OX=284812 GN=pnc1 PE=3 SV=2 SL=Cytoplasm , Nucleus, Peroxisome
DUT / dUTPase	specific gene/protein	T. sp. D network target	An09g05360; scaffold3.t403	- | Deoxyuridine 5'-triphosphate nucleotidohydrolase OS=Arabidopsis thaliana OX=3702 GN=DUT PE=1 SV=1
nudC	specific gene/protein	A. niger L14 biosynthesis inference	An09g05670; evm.model.tig00000016_pilon.757; scaffold1.t1036	- | hypothetical protein ASPNIDRAFT_209327 [Asper | Nuclear movement protein nudC OS=Emericella nidulans (strain FGSC A4 / ATCC 38163 / CBS 112.46 / NRRL 194 / M139) OX=227321 GN=nudC PE=3 SV=1 SL=Cytoplasm, cytoskeleton.
DAO1	specific gene/protein	A. niger L14 target	evm.model.tig00000001_pilon.1608; scaffold1.t481; scaffold14.t191; evm.model.tig00059675_pilon.164; evm.model.tig00059675_pilon.312; scaffold3.t815; scaffold9.t378	FAD dependent oxidoreductase [Asper | D-amino-acid oxidase OS=Rhodosporidium toruloides OX=5286 GN=DAO1 PE=1 SV=1 SL=Peroxisome | D-amino-acid oxidase OS=Rhodosporidium toruloides OX=5286 GN=DAO1 PE=1 SV=1 SL=Peroxisome | unnamed protein product [Asper | hypothetical protein ASPNIDRAFT_185509 [Asper | D-amino-acid oxidase OS=Schizosaccharomyces pombe (strain 972 / ATCC 24843) OX=284812 GN=dao1 PE…
MAPK / mitogen-activated protein kinase	pathway/protein kinase	Both / pathway-level	evm.model.tig00000001_pilon.1825	mitogen-activated protein kinase [Asper >gi|317030708|ref|XP_003188752.1| mitogen-activated protein kinase [Asper >gi|350630136|gb|EHA18509.1| mitogen-activated protein kinase [Asp
CTA1	specific gene/protein	T. sp. D network target	evm.model.tig00000001_pilon.1973; evm.model.tig00000016_pilon.1815; evm.model.tig00059670_pilon.917; evm.model.tig00059675_pilon.19; scaffold10.t223; scaffold9.t489	catalase [Asper | catalase [Asper | catalase [Asper | catalase [Asper | Catalase OS=Schizosaccharomyces pombe (strain 972 / ATCC 24843) OX=284812 GN=cta1 PE=1 SV=1 | Catalase OS=Schizosaccharomyces pombe (strain 972 / ATCC 24843) OX=284812 GN=cta1 PE=1 SV=1
CCP1	specific gene/protein	A. niger L14 target	evm.model.tig00000001_pilon.1987; evm.model.tig00059670_pilon.471; scaffold5.t356	unnamed protein product [Asper >gi|350629984|gb|EHA18357.1| hypothetical protein ASPNIDRAFT_47372 [Asper | hypothetical protein ASPNIDRAFT_213025 [Asper | Cytochrome c peroxidase, mitochondrial OS=Cryptococcus neoformans var. neoformans serotype D (strain JEC21 / ATCC MYA-565)OX=214684 GN=CCP1 PE=3 SV=1 SL=Mitochondrion matrix
MUP1	specific gene/protein	A. niger L14 target	evm.model.tig00000001_pilon.2061; evm.model.tig00000016_pilon.34; evm.model.tig00000055_pilon.698; evm.model.tig00000055_pilon.699; evm.model.tig00000055_pilon.700; evm.model.tig00000070_pilon.678; evm.model.tig00000070_pilon.94; evm.model.tig00000226_pilon.644; evm.model.tig00059670_pilon.478; scaffold11.t80; scaffold11.t81; scaffold9.t290	high affinity methionine permease [Asper | amino acids transporter, putative [Asper >gi|220698719|gb|EED55058.1| amino acids transporter, putative [Asper | methionine permease [Asper | unnamed protein product [Asper | methionine permease [Asper | amino acid transporter [Asper | ... (+6 more)
CYP51	specific gene/protein	A. niger L14 target	evm.model.tig00000001_pilon.3017; evm.model.tig00000001_pilon.3177; evm.model.tig00000001_pilon.340; evm.model.tig00000055_pilon.198; evm.model.tig00000055_pilon.55	hypothetical protein ASPNIDRAFT_54126 [Asper | cytochrome P450 [Asper | hypothetical protein ASPNIDRAFT_57187 [Asper | Cyp51A [Asper >gi|341580768|gb|AEK81589.1| Cyp51A [Asper >gi|341580770|gb|AEK81590.1| Cyp51A [Asper >gi|341580776|gb|AEK81593.1| Cyp51A [Asper >gi|341580792|gb|AEK81601.1| Cyp51A [ | cytochrome P450 [Asper
IRE1	specific gene/protein	A. niger L14 target	evm.model.tig00000001_pilon.884; scaffold10.t375	hypothetical protein ASPNIDRAFT_51913 [Asper | Sensor for unfolded proteins in the ER ire1 OS=Schizosaccharomyces pombe (strain 972 / ATCC 24843) OX=284812 GN=ire1 PE=1 SV=1 SL=Endoplasmic reticulum membrane , Single-pass type
PIM1	specific gene/protein	Both; T. sp. D network and A. niger docking target	evm.model.tig00000016_pilon.1440; evm.model.tig00000016_pilon.1725; evm.model.tig00000226_pilon.162; scaffold2.t152; scaffold6.t442	Ran exchange factor Prp20/Pim1 [Asper | hypothetical protein ASPNIDRAFT_206674 [Asper | Ran exchange factor Prp20/Pim1 [Asper | Protein pim1 OS=Schizosaccharomyces pombe (strain 972 / ATCC 24843) OX=284812 GN=pim1 PE=1 SV=2 SL=Nucleus. | Lon protease homolog, mitochondrial OS=Cryptococcus neoformans var. neoformans serotype D (strain B-3501A) OX=283643 GN=PIM1 PE=3 SV=1 SL=Mitochondrion matrix
CHI1	specific gene/protein	A. niger L14 target	evm.model.tig00000016_pilon.951; scaffold1.t682; scaffold6.t36; scaffold6.t37; scaffold6.t55; scaffold9.t483; scaffold9.t484	glycosyl hydrolase, family 18 [Asper | Chitinase 1 OS=Rhizopus niveus OX=4844 GN=CHI1 PE=3 SV=1 | Chitinase 1 OS=Rhizopus oligosporus OX=4847 GN=CHI1 PE=1 SV=1 SL=Secreted | Chitinase 1 OS=Rhizopus oligosporus OX=4847 GN=CHI1 PE=1 SV=1 SL=Secreted | Chitinase 1 OS=Rhizopus niveus OX=4844 GN=CHI1 PE=3 SV=1 | Chitinase 1 OS=Aphanocladium album OX=12942 GN=CHI1 PE=1 SV=2 SL=Secreted. | ... (+1 more)
PAD1 / flavin prenyltransferase PAD1	specific gene/protein	A. niger docking target	evm.model.tig00000070_pilon.136; evm.model.tig00059670_pilon.849; scaffold2.t737	phenylacrylic acid decarboxylase [Asper >gi|124494132|gb|ABN13118.1| PadA2 [Asper | phenylacrylic acid decarboxylase [Asper >gi|124494130|gb|ABN13117.1| PadA1 [Asper | Proteasome subunit alpha type-7 OS=Cicer arietinum OX=3827 GN=PAD1 PE=2 SV=1 SL=Cytoplasm , Nucleus
FAEA	specific gene/protein	T. sp. D network target	evm.model.tig00000142_pilon.567; evm.model.tig00000226_pilon.714; scaffold5.t82	lipase [Asper | feruloyl esterase A [Asper >gi|294956578|sp|A2QSY5.1|FAEA_ASPNC RecName: Full=Probable feruloyl esterase A; AltName: Full=Ferulic acid esterase A; Flags: Precursor >gi|14335466|gb | Probable feruloyl esterase A OS=Aspergillus niger (strain CBS 513.88 / FGSC A1513) OX=425011 GN=faeA PE=3 SV=1 SL=Secreted
YAP1	specific gene/protein	A. niger L14 target	evm.model.tig00000226_pilon.226; scaffold1.t167	bZIP transcription factor (HapX) [Asper >gi|317031647|ref|XP_003188786.1| bZIP transcription factor (HapX) [Asper | AP-1-like transcription factor yap1 OS=Cryptococcus neoformans var. grubii serotype A (strain H99 / ATCC 208821 / CBS 10515/ FGSC 9487) OX=235443 GN=yap1 PE=3 SV=2 SL=Nucleus , Cyt
CATA	specific gene/protein	A. niger L14 target	evm.model.tig00000226_pilon.471; evm.model.tig00000226_pilon.98; evm.model.tig00000226_pilon.99; scaffold3.t787	catalase A [Asper >gi|350639986|gb|EHA28339.1| catalase [Asper | unnamed protein product [Asper | hypothetical protein ASPNIDRAFT_41513 [Asper | Catechol 1,2-dioxygenase (Fragment) OS=Rhodococcus opacus OX=37919 GN=catA PE=1 SV=1
AXE1 / acetylesterase	specific gene/protein	A. niger L14 target	evm.model.tig00000226_pilon.650; evm.model.tig00000226_pilon.651	hypothetical protein ANI_1_1020084 [Asper >gi|134077957|emb|CAK49022.1| unnamed protein product [Asper | hypothetical protein ANI_1_996084 [Asper >gi|134077937|emb|CAL00335.1| unnamed protein product [Asper
RAD51	specific gene/protein	T. sp. D upregulated hub	scaffold1.g1028	DNA repair protein rhp51 [Trametes pubescens]
LIP / lipase	specific gene/protein	A. niger L14 target	scaffold1.g908; scaffold1.t983; evm.model.tig00000142_pilon.850; evm.model.tig00000226_pilon.549; scaffold4.t344	Alpha/Beta hydrolase protein [Trametes polyzona] | Lipase OS=Staphylococcus hyicus OX=1284 GN=lip PE=1 SV=1 SL=Secreted | similar to An16g01890 [Asper | lipase 2 [Asper >gi|219963278|gb|ACL68189.1| lipase 2 [Asper | Lipase OS=Thermomyces lanuginosus OX=5541 GN=LIP PE=1 SV=1
CBH1	specific gene/protein	T. sp. D network target	scaffold1.t963; scaffold14.t193; scaffold4.t778; scaffold6.t141	Exoglucanase 1 OS=Phanerodontia chrysosporium OX=2822231 GN=CBH1 PE=2 SV=1 SL=Secreted. | Exoglucanase 1 OS=Phanerodontia chrysosporium OX=2822231 GN=CBH1 PE=2 SV=1 SL=Secreted. | Exoglucanase 1 OS=Phanerodontia chrysosporium OX=2822231 GN=CBH1 PE=2 SV=1 SL=Secreted. | Exoglucanase 1 OS=Phanerodontia chrysosporium OX=2822231 GN=CBH1 PE=2 SV=1 SL=Secreted.
BDH	specific gene/protein	T. sp. D biosynthesis inference	scaffold10.g239	alcohol dehydrogenase GroES domain protein [Trametes versicolor FP-101664 SS1] EIW53227.1 alcohol dehydrogenase GroES domain protein [Trametes versicolor FP-101664 SS1]
ABFA	specific gene/protein	T. sp. D network target	scaffold11.g335; An01g00330; evm.model.tig00000001_pilon.376; evm.model.tig00000142_pilon.109; evm.model.tig00000226_pilon.660; scaffold9.t196	arabinofuranosidase 1, partial [Trametes hirsuta] 8I0A_A Chain A, alpha-L-arabinofuranosidase [Trametes hirsuta] | - | alpha-N-arabinofuranosidase A [Asper >gi|298351500|sp|A2Q7E0.1|ABFA_ASPNC RecName: Full=Probable alpha-L-arabinofuranosidase A; Short=ABF A; Short=Arabinosidase A; Flags: Precursor | hypothetical protein ASPNIDRAFT_50979 [Asper | alpha-N-arabinofuranosidase A [Asper | Probable al…
FDH	specific gene/protein	T. sp. D upregulated hub	scaffold11.g566; scaffold5.g264; An15g00410; evm.model.tig00000070_pilon.991	NAD-dependent formate dehydrogenase [Trametes versicolor FP-101664 SS1] EIW55386.1 NAD-dependent formate dehydrogenase [Trametes versicolor FP-101664 SS1] | NAD-dependent formate dehydrogenase [Trametes versicolor FP-101664 SS1] EIW63345.1 NAD-dependent formate dehydrogenase [Trametes versicolor FP-101664 SS1] | - | hypothetical protein ASPNIDRAFT_40623 [Asper
GALE / UDP-glucose 4-epimerase	specific gene/protein	T. sp. D network target	scaffold14.g32; An12g10410; scaffold14.t32	hypothetical protein ONZ51_g13187 [Trametes cubensis] | - | UDP-glucose 4-epimerase OS=Dictyostelium discoideum OX=44689 GN=galE PE=1 SV=1
ADH / alcohol dehydrogenase	specific gene/protein	Both; used in biosynthesis inference	scaffold2.g1115; scaffold5.g940; scaffold7.g542; scaffold17.g8; An16g01720; An04g02670; An16g02510; scaffold5.t319; scaffold5.t320; scaffold5.t412; scaffold5.t416; scaffold5.t417; scaffold6.t727	GroES-like protein [Trametes versicolor FP-101664 SS1] EIW60935.1 GroES-like protein [Trametes versicolor FP-101664 SS1] | GroES-like protein [Trametes versicolor FP-101664 SS1] EIW62534.1 GroES-like protein [Trametes versicolor FP-101664 SS1] | hypothetical protein TRAPUB_5453 [Trametes pubescens] | Aldo/keto reductase [Trametes polyzona] | - | - | ... (+7 more)
Aro8	specific gene/protein	T. sp. D biosynthesis inference	scaffold2.g149	Aromatic amino acid aminotransferase C56E4.03 [Trametes pubescens]
GLR1 / glutathione reductase	specific gene/protein	T. sp. D network target	scaffold2.t1063	Glutathione reductase OS=Candida glabrata (strain ATCC 2001 / CBS 138 / JCM 3761 / NBRC 0622 / NRRL Y-65) OX=284593 GN=GLR1 PE=3 SV=1 SL=Cytoplasm
ALDH / aldehyde dehydrogenase	specific gene/protein	T. sp. D biosynthesis inference	scaffold3.g372; scaffold1.g85; An04g03400	NAD-aldehyde dehydrogenase [Trametes polyzona] | aldehyde dehydrogenase [Trametes versicolor FP-101664 SS1] EIW65328.1 aldehyde dehydrogenase [Trametes versicolor FP-101664 SS1] | -
PANC / pantothenate synthetase	specific gene/protein	T. sp. D network target	scaffold4.t641	Pantothenate synthetase OS=Thermotoga neapolitana OX=2337 GN=panC PE=3 SV=1 SL=Cytoplasm
PCK1	specific gene/protein	T. sp. D network target	scaffold5.t784	Phosphoenolpyruvate carboxykinase (ATP) OS=Candida glabrata (strain ATCC 2001 / CBS 138 / JCM 3761 / NBRC 0622 / NRRL Y-65)OX=284593 GN=PCK1 PE=3 SV=1
SOD2	specific gene/protein	A. niger L14 response / also T. sp. D hub	scaffold8.g661; An01g12530; evm.model.tig00000016_pilon.783; evm.model.tig00059670_pilon.411	superoxide dismutase mitochondrial [Trametes gibbosa] | - | Na/H antiporter [Asper | superoxide dismutase [Mn] [Asper
CAT (specific symbol)	specific gene/protein	Both (symbol-level mention)	scaffold9.g489; scaffold1.g689; An14g07200; An09g03130; An02g02750; An01g01820; An08g08920; An01g01550	Catalase [Trametes pubescens] | catalase [Cubamyces sp. BRFM 1775] | - | - | - | - | ... (+2 more)
CATB	specific gene/protein	A. niger L14 response	scaffold9.g489; scaffold1.g689; An14g07200; An09g03130; An02g02750; An01g01820; An08g08920; An01g01550; evm.model.tig00000001_pilon.488	Catalase [Trametes pubescens] | catalase [Cubamyces sp. BRFM 1775] | - | - | - | - | ... (+3 more)
LDH / lactate dehydrogenase	enzyme marker	Both (biochemical marker)	-	lactate dehydrogenase
SOD / superoxide dismutase	enzyme family	Both (biochemical marker)	-	superoxide dismutase
Catalase / CAT	enzyme family	Both (biochemical marker)	-	Catalase
GSH-Px / glutathione peroxidase	enzyme family	Both (biochemical marker)	-	glutathione peroxidase
Lignin peroxidase / lignin peroxidases	enzyme family	T. sp. D / T. versicolor reference	-	glutathione peroxidase
Peroxidase / Peroxidases	enzyme family	Mainly T. sp. D	-	glutathione peroxidase
Chitinase / Chitinases	enzyme family	Both	-	Chitinase
β-1,3-Glucanase	enzyme family	Both	-	β-1,3-Glucanase
Glucanase / Glucanases / β-glucanases	enzyme family	Both	-	Glucanase
Protease / Proteases	enzyme family	Generic / literature background	-	Protease
Cellulase	enzyme family	T. sp. D context	-	Cellulase
Oxalate decarboxylase	enzyme	T. sp. D	-	Oxalate decarboxylase
Formate dehydrogenase	enzyme	T. sp. D	-	Formate dehydrogenase
ABC transporters	protein family	A. niger L14-dominant in discussion	-	ABC transporters
Efflux pumps	protein family	Both / discussion	-	Efflux pumps
Transporters / membrane transporter genes	protein family	A. niger L14-dominant in results	-	Transporters / membrane transporter genes
Chitin and glucan synthases / chitin synthase / cell wall synthases	protein family	Both / discussion	-	Chitin and glucan synthases / chitin synthase / cell wall synthases
Oxidoreductases	protein family	Mostly T. sp. D / T. versicolor reference	-	Oxidoreductases
Hydrolases	protein family	Both	-	Hydrolases
Secreted glycosidases	protein family	T. sp. D	-	Secreted glycosidases
Monooxygenase / monooxygenase activity	enzyme family	T. sp. D	-	Monooxygenase / monooxygenase activity
Peroxisomal oxidases	enzyme family	A. niger L14	-	Peroxisomal oxidases
Glutathione transferases / GSTs	enzyme family	T. sp. D / T. versicolor reference	-	Glutathione transferases / GSTs
Hydroxyquinol-1,2-dioxygenase	enzyme	T. sp. D / T. versicolor reference	-	Hydroxyquinol-1,2-dioxygenase
Phenol 2-monooxygenase	enzyme	T. sp. D / T. versicolor reference	-	Phenol 2-monooxygenase
Ligninase C	enzyme	T. sp. D / T. versicolor reference	-	Ligninase C
P2Ox / pyranose 2-oxidase	enzyme	T. sp. D / T. versicolor reference	-	P2Ox / pyranose 2-oxidase
Monoamine oxidase N / MAO-N	enzyme	A. niger docking target	-	Monoamine oxidase N / MAO-N
Glucose oxidase	enzyme	A. niger docking target	-	Glucose oxidase
Glucoamylase	enzyme	A. niger docking target	-	Glucoamylase
Endo-β-1,4-glucanase	enzyme	A. niger docking target	-	Endo-β-1,4-glucanase
GST Xi1	specific protein	T. sp. D / T. versicolor reference	-	GST Xi1
Amidase	enzyme	T. sp. D biosynthesis inference	-	Amidase
Nitrilase	enzyme	T. sp. D biosynthesis inference	-	Nitrilase
P450 / cytochrome P450	enzyme family	T. sp. D / A. niger context	-	P450 / cytochrome P450
Aminotransferase	enzyme	T. sp. D biosynthesis inference	-	Aminotransferase
Decarboxylase	enzyme	Both; biosynthesis inference	-	Decarboxylase
Xylanase	enzyme	A. niger L14 biosynthesis inference	-	Xylanase
Invertase	enzyme	A. niger L14 biosynthesis inference	-	Invertase
